# Supplementary material for: A geotagged image dataset with compass directions for studying the drivers of farmland abandonment
Source: Data Brief. 2020 Sep 23;33:106340. doi: 10.1016/j.dib.2020.106340 (PMC7528190; doi:10.1016/j.dib.2020.106340)
Supplement: Supplementary file 1 [file mmc1.xml]

<?xml version="1.0" encoding="utf-8" standalone="no"?>
<data>
  <datasets>
    <author>benito.zaragozi@urv.cat</author>
    <type>1</type>
    <dataset>
      <name>A geotagged image dataset with compass directions for studying the drivers of farmland abandonment</name>
      <caption />
      <description>In this work, we present a dataset containing a collection of pictures taken during the fieldwork of a farmland abandonment study. Data was taken in 2010 with a compact camera which incorporates GPS and a digital compass sensor. The photographs are taken as a part of a GIS database. Using their Exif metadata we created a layer of Geographic Fields Of View (GeoFOVs) that can be used to perform very specific spatial queries.</description>
      <filetype>
        <name />
      </filetype>
      <filesize />
      <source>0</source>
      <sourcename>Original Data</sourcename>
      <access>
        <type>1</type>
        <name>Data available in data repository</name>
        <reponame>Zenodo</reponame>
        <PersistentId>10.5281/zenodo.3733436</PersistentId>
        <deeplinkurl>http://doi.org/10.5281/zenodo.3733436</deeplinkurl>
      </access>
    </dataset>
  </datasets>
</data>
